# Supplementary material for: TNFR2 as a Potential Biomarker for Early Detection and Progression of CKD
Source: Biomolecules. 2023 Mar 15;13(3):534. doi: 10.3390/biom13030534 (PMC10046457; doi:10.3390/biom13030534)
Supplement: Supplementary file 1 [file biomolecules-13-00534-s001.zip]

Archive with 2 entries (2 files):
- Supplementary Figures S1, S2, S3 and S4.pdf
- Supplementary Tables S1 and S2.pdf
